# Supplementary material for: Characterization of Two AGAMOUS-like Genes and Their Promoters from the Cymbidium faberi (Orchidaceae)
Source: Plants (Basel). 2023 Jul 24;12(14):2740. doi: 10.3390/plants12142740 (PMC10386245; doi:10.3390/plants12142740)
Supplement: Supplementary file 1 [file plants-12-02740-s001.zip]

Archive with 1 entries (1 files):
- plants-2462195-supplementary.pdf
